# Supplementary material for: Paludiculture can support biodiversity conservation in rewetted fen peatlands
Source: Sci Rep. 2023 Oct 23;13:18091. doi: 10.1038/s41598-023-44481-0 (PMC10593922; doi:10.1038/s41598-023-44481-0)
Supplement: Supplementary file 1 — Supplementary Information. [file 41598_2023_44481_MOESM1_ESM.xlsx]

## Sheet: Data
Species	Carex-wild	Carex-low	Carex-high	Typha-wild	Typha-low	Typha-high	Red List - IUCN	Red List - Germany	Mire-Specific
Plants
Agrostis stolonifera		x	x	x		x
Alisma plantago-aquatica				x		x
Berula erecta		x		x	x	x
Calliergonella cuspidata		x	x	x		x
Calystegia sepium		x	x	x
Carex acuta	x	x	x
Carex acutiformis	x	x	x		x
Carex disticha	x	x	x
Carex hirta			x			x
Carex nigra		x	x
Carex pseudocyperus				x		x
Carex riparia						x
Carex viridula						x		V
Charophyceae						x
Chenopodium album					x
Cirsium arvense				x	x
Deschampsia cespitosa					x	x
Eleocharis palustris		x	x	x		x
Elymus repens					x
Epilobium hirsutum			x			x
Epilobium parviflorum						x
Equisetum palustre	x					x
Eupatorium cannabinum				x
Filipendula ulmaria			x
Galeopsis tetrahit					x
Galium palustre	x	x	x	x		x
Glyceria flutans						x
Glyceria maxima	x			x		x
Holcus lanatus					x
Iris pseudacorus	x	x	x	x
Juncus articulatus		x				x
Juncus effusus			x	x	x	x
Juncus inflexus		x				x
Juncus subnodulus						x			yes
Lathyrus pratensis
Lemna minor				x	x	x
Lemna trisulca				x		x
Lolium perenne					x
Lycopus europaeus			x	x		x
Lysimachia vulgare	x	x	x			x
Lythrum salicaria	x	x	x		x	x
Mentha aquatica		x	x	x		x
Myosotis scorpioides		x				x
Nasturtium microphyllum				x	x	x
Persicaria amphibia	x	x	x	x		x
Persicaria maculosa					x
Phalaris arundinacea	x	x	x	x	x	x
Phragmites australis		x		x	x	x
Plantago major						x
Potentilla anserina		x	x
Potentilla reptans		x				x
Ranunculus flammula				x		x
Ranunculus repens			x	x		x
Ranunculus sceleratus				x	x
Rorippa amphibia			x
Rorippa palustris
Rumex conglomeratus						x
Rumex crispus						x
Rumex obtusifolius				x	x
Salix cinerea		x
Schoenoplectus lacustris						x
Silene flos-cuculi
Sium latifolium		x		x
Solanum dulcamara				x
Sparganium erectum				x		x
Spirodela polyrhiza				x		x
Stachys palustris			x
Symphytum officinale	x	x	x	x
Tephroseris palustris					x
Thalictrum falvum	x	x	x					V
Trifolium pratense						x
Triglochin palustris		x						3	yes
Typha angustifolia						x
Typha latifolia				x	x	x
Urtica dioica				x	x
Veronica anagallis-aquatica				x		x
Veronica catenata				x		x
Carabids
Acupalpus exiguus		x		x	x
Acupalpus parvulus	x			x	x
Agonum emarginatum	x	x	x	x	x	x
Agonum fuliginosum	x		x	x	x
Agonum lugens		x		x	x			3
Agonum marginatum					x
Agonum micans	x		x	x
Agonum piceum		x						3
Agonum thoreyi	x		x	x	x
Agonum versutum		x						3
Agonum viduum		x		x
Amara familiaris			x		x
Anisodactylus binotatus				x	x
Anthracus consputus		x		x				V
Badister dilatatus	x
Badister peltatus	x	x		x				3
Bembidion assimile	x	x	x	x	x
Bembidion fumigatum				x	x
Bembidion guttula		x
Bembidion octomaculatum					x			3
Bembidion quadrimaculatum		x
Bembidion tenellum					x			3
Bembidion varium					x
Blethisa multipunctata		x	x	x	x	x	NE	3
Carabus granulatus	x	x	x	x			NE
Chlaenius nigricornis		x	x
Chlaenius tristis		x	x	x	x		NE	3
Clivina fossor	x
Demetrlas monostigma	x	x
Dyschirius globosus	x	x	x	x
Dyschirius tristis					x
Elaphrus cupreus		x		x	x		NE
Elaphrus uliginosus		x			x			2
Harpalus signaticornis				x	x
Loricera pilicornis	x	x	x	x	x
Nebria brevicollis		x
Notiophilus palustris				x
Odacantha melanura				x	x
Oodes helopioides	x	x	x	x	x	x
Poecilus cupreus			x
Poecilus versicolor			x
Pseudoophonus rufipes	x
Pterostichus anthracinus	x	x		x	x	x
Pterostichus diligens		x	x	x	x
Pterostichus gracilis	x	x	x	x		x		V
Pterostichus minor	x	x	x	x
Pterostichus niger				x
Pterostichus nigrita	x	x	x	x	x	x
Pterostichus rhaeticus		x		x	x
Pterostichus vernalis	x	x	x	x
Stenolophus mixtus	x	x	x	x	x	x
Stenolophus skrimshiranus					x			3
Stomis pumicatus			x
Trechus obtusus	x				x
Trechus quadristriatus			x	x
Birds
Acrocephalus arundinaceus						x
Acrocephalus palustris				x
Acrocephalus schoenobaenus	x	x	x	x	x	x
Acrocephalus scirpaceus	x	x	x	x	x	x
Anser anser				x		x
Anthus pratensis					x			2
Cygnus olor						x
Emberiza calandra						x		V
Emberiza schoeniclus	x	x	x	x	x	x
Gallinago gallinago		x	x					x
Locustella fluviatilis				x
Locustella luscinioides	x	x		x
Locustella naevia	x			x	x			2
Luscinia svecica				x	x
Rallus aquaticus				x		x		V
Saxicola rubetra				x	x	x		2
Saxicola rubicola				x
Vanellus vanellus					x	x	NT	2
Spiders
Allomengea scopigera	x		x
Allomengea vidua	x			x	x	x
Alopecosa pulverulenta		x	x		x
Antistea elegans	x	x	x		x
Araeoncus humilis	x	x		x	x
Arctosa leopardus		x	x	x	x
Baryphyma pratense	x							V
Bathyphantes approximatus	x			x	x
Bathyphantes gracilis	x	x	x	x	x	x
Carorita limnaea	x	x						2	yes
Centromerus semiater	x							2
Ceratinella brevipes	x	x	x	x
Clubiona phragmitis	x		x	x	x	x
Clubiona reclusa	x
Clubiona stagnatilis	x	x	x	x		x
Dicymbium nigrum brevisetosum			x
Diplocephalus dentatus	x			x				2	yes
Dolomedes plantarius		x					Vu	2
Donacochara speciosa					x
Drassyllus lutetianus	x	x	x	x
Drassyllus pusillus		x
Enoplognatha caricis				x
Enoplognatha mordax			x
Entelecara omissa				x
Erigone atra	x	x	x	x	x	x
Erigone dentipalpis			x	x	x	x
Erigone longipalpis					x
Gnathonarium dentatum	x	x	x	x	x	x
Gongylidiellum murcidum	x	x	x	x	x	x
Gongylidiellum vivum	x	x	x			x
Hypomma bituberculatum	x			x
Hypomma fulvum				x
Kaestneria pullata	x							3
Liocranoeca striata					x
Lophomma punctatum	x			x		x
Marpissa radiata				x
Microlinyphia impigra			x		x	x		V
Neottiura bimaculata						x
Oedothorax fuscus		x	x	x	x	x
Oedothorax retusus	x	x	x			x
Ozyptila brevipes			x	x				3
Ozyptila trux	x	x	x
Pachygnatha clercki	x	x	x	x	x	x
Pachygnatha degeeri		x
Pardosa amentata				x
Pardosa paludicola				x	x
Pardosa palustris		x	x
Pardosa prativaga	x	x	x	x	x	x
Pardosa pullata		x	x
Pelecopsis parallela	x
Pirata piraticus	x	x	x	x	x	x
Pirata piscatorius	x	x	x	x	x	x		3	yes
Piratula hygrophila		x	x	x	x
Piratula latitans		x	x
Porrhomma pygmaeum	x	x			x	x
Prinerigone vagans					x
Robertus heydemanni		x			x
Rugathodes instabilis				x
Savignia frontata	x	x	x	x	x	x
Silometopus elegans	x	x	x	x	x	x		V
Taranucnus setosus				x
Tenuiphantes tenuis	x	x	x	x	x	x
Theridion pictum				x	x
Tibellus maritimus				x
Trochosa ruricola	x	x	x		x
Walckenaeria atrotibialis	x
Walckenaeria nudipalpis	x		x	x
Walckenaeria unicornis	x			x
Walckenaeria vigilax	x			x	x
Xysticus cristatus		x	x
Xysticus kochi		x	x
Xysticus ulmi	x	x	x
Zora spinimana				x
List of all identified species in each site, given as presence/absence. ICUN Red List categories
include NT: Near Threatened, VU: Vulnerable, EN: Endangered, and NE: Not Evaluated. The German Red
categories are V: Near threatened, 3: Threatened, 2: Highly threatened, and 1: Threatened with
Extinction.
